# Supplementary material for: Determinants of disability pension following sickness absence in French private-sector employees
Source: Eur J Public Health. 2026 Jun 21;36(4):ckag094. doi: 10.1093/eurpub/ckag094 (PMC13283447; doi:10.1093/eurpub/ckag094)
Supplement: ckag094_Supplementary_Data [file ckag094_supplementary_data.zip]

Archive with 4 entries (4 files):
- ejph-2025-11-om-1021-File006.docx
- ejph-2025-11-om-1021-File007.docx
- ejph-2025-11-om-1021-File008.tif
- ejph-2025-11-om-1021-File009.tif
